# Supplementary material for: Transcriptome-wide identification and screening of WRKY factors involved in the regulation of taxol biosynthesis in Taxus chinensis
Source: Sci Rep. 2018 Mar 26;8:5197. doi: 10.1038/s41598-018-23558-1 (PMC5980082; doi:10.1038/s41598-018-23558-1)
Supplement: Supplementary file 2 — Supplementary material file 2 [file 41598_2018_23558_MOESM2_ESM.zip]

Archive with 1 entries (1 files):
- supplement material file 2.txt
