# Supplementary material for: Transcriptome-wide identification and screening of WRKY factors involved in the regulation of taxol biosynthesis in Taxus chinensis
Source: Sci Rep. 2018 Mar 26;8:5197. doi: 10.1038/s41598-018-23558-1 (PMC5980082; doi:10.1038/s41598-018-23558-1)
Supplement: Supplementary file 2 — Supplementary material file 2 [file 41598_2018_23558_MOESM2_ESM.zip › supplement material file 2.txt]

Transcriptome-wide identification and screening of WRKY factors involved in regulation of taxol biosynthesis in Taxus chinensis
Meng Zhang 1, 2, Ying Chen 1, 2, #, Lin Nie1, 2,Xiaofei Jin1, 2, Weifang Liao1, 2, Shengying Zhao1, 2, Chunhua Fu1, 2, *, Longjiang Yu1, 2

1 Institute of Resource Biology and Biotechnology, Department of Biotechnology, College of Life Science and Technology, Huazhong University of Science and Technology, No.1037 Luoyu Road, Wuhan, 430074, P. R. China
2 Key Laboratory of Molecular Biophysics Ministry of Education, College of Life Science and Technology, Huazhong University of Science and Technology, No.1037 Luoyu Road, Wuhan, 430074, P. R. China

# indicates the author��s work equals to first author
* Corresponding author
Tel/Fax: +86 (0)27- 87792432, E-mail: fuch2003@126.com

Supplementary material file 2 Protein sequences of 61 TcWRKYs
61 protein sequences included full-length and incomplete TcWRKYs. Full-length TcWRKYs were obtained by ORF Finder (https://www.ncbi.nlm.nih.gov/orffinder/), and incomplete sequences were the aligned part after online blastx programme against NR (non-redundant) database (https://blast.ncbi.nlm.nih.gov/Blast.cgi).

>TcWRKY19
MGTWIYDGGDLAAVVRGTLGCRIPCDSDIINDNVFTRFGCCIDKDDKGFCFSVTPDSTFSSTDGPKSQNSDQVSDKIMPFTVTNTDDTSVKNMQSPASVSSPPAPLKSPPASPTGTATGLHNSVATDCSSSAIKTYSNSHCITKLPGAKRRKSQQRRIMCVPMAAGSWNKQGGTGVPSDLWAWRKYGQKPIKGSPYPRGYYRCSSSKGCPARKQIERSHTDPTMLVITYTAEHNHAWPTQRSALARSSRQNALPDKVQSFCFPHTALAAAQLSSIAEP
>TcWRKY43
MMGTWIYDGGDLAAVVRGTLGCRIPCDSDIINDNVFTRFGCCIDKDDKGSCFSVTPDSTFSSTDGPKSQNSDQVSDKIMPFTVTNTDDTSVKNMQSPASVSSPPAPLKSPPASPTGTATGLHNSVATDCSSSAIKTYSNSHCITKLPGAKRRKSQQRRIMCVPMAAGSWNKQGGTGVPSDLWAWRKYGQKPIKGSPYPRGYYRCSSSKGCPARKQIERSHTDPTMLVITYTAEHNHAWPTQRSALARSPRQNALPDKVQSFCFPHTALAAAQLSSIAEPQHSNINELRLDVSASNPGDTSVVDDSAQHSHIKSDVSSPAHDSPAKEKPVINNHLQTNCGDNYNQDEYSGLDVVLRANQMHDHDLFADLGELPQLYRDEEADSTAVDPFNLFNWSSSSIT
>TcWRKY30
LEPASPEIIPGVESSPPPSDSLNSPSRSRAGHGTGLHNSAAMKLVNRSSSAIKTESNCLGFTKGLKRRKSEERRVMCVPMAEGSWNKQGGAGVSSDLWSWRKYGQKPIKGSPYPRGYYRCSSSKGCPARKQIERSRTDPTTLLITYTADHNHVWPAHRNALARSSRQVLLHDKQVSNTNSDVVVPSCKDSDDGVSPLSDKWG
>TcWRKY41
MGTWCGIYEGGDLEAVVRGSTPASYSKFTLQQVTCVSATTEHAQSGDYSSFKKHEALKNDDKIMPTDTKLEPASPEIIPGVESSPRPSVSLNSPSRSPAGHGTGLHNSAAMKLVDRSSSAIKTESNCLGFTKGLKRRKSEERRVMCVPMAEGSWNKQGGAGVSSDLWSWRKYGQKPIKGSPYPRGYYRCSSSKGCPARKQIERSRTDPTTLLITYTADHNHVWPAHRNALARSSRQVLLHDKQVSNTNSDXXRGSAIM
>TcWRKY2
MNTSNNNNNAYGVSMVEQGMGCNDHIIMGKSKFYPGLSLPIRSCSPSSVLDCNTSMTFPDVSPAGLMSFDLGSADPSTSFYPSPGLALEKRVKEERGEGKSLQEEEDQELVLVQPQMEETNKLPESPAKRDSAEDSTGEDCDVKAQCSKRRKTTQKRVVCVPVGPADGRQKSDGPPSDMWAWRKYGQKPIKGSPFPRGYYRCSSSKGCCARKQVERSCTDPSMLIITYTSDHNHPWPASRSNNSNSNFGSILAKQSQEITVSAAAVTAIATPSVSEKSCTVSHDHQVGSSSEEQPCNSSSDNLFSLIINSPDRLEQMQAAEPLSSFMQDVELCISRSNGHLDEEDDDLYADLGELPESSAIFSTTRGFFEDDENKNNGGIDRCSLLSWSGNCLNNAVI
>TcWRKY14
MLFPNLMAPGCMDLLDVCSPFCGNRSASSMFDNIEVQAAASSPIFGAGAASPLAKLGEPKDEKGSNSVEMNPMAPPERLDVVGSKPVKAEPLRECDGSSSSLSQAADHGGSSQPPSKPQGSKRRKTQQKRIVCVPAAGGSNRPSGESLPSDLWAWRKYGQKPIKGSPYPRGYYRCSSSKGCSARKQVERSRTDPTMLVITYTSDHNHPWPTHRNALAGSTRQTVSEKNAQGGVESRAHKEENSEGMIMQPDNNPGADNYDSTGGGAGSNSSIDGATADGENLSSSMIIEDEQDPAELRNLFRPDDDFFAELGELPEPLNIFARIHFDEDKSDEEEAASSVVDPFNLFNWSSPTATPKTPM
>TcWRKY23
METWCRIYNGGDLEDVVRDCTECDVFKNFTENLQDDIPFSVTPDYKPCAFSSSKSQGSHKFMIAHTKQEPAGSENMATIESPSSASLDLKSPTRDNNSTQLVERCSPATKTDSNGNNSTKLPARAKRRKSEERRVMCVPMAEGSWNKQGGAGVSSDLWSWRKYGQKPIKGSPYPRGYYRCSSSKGCPARKQIERSRTDPTTLLITYTADHNHVWPAHRNALARSSRQNSLPDKVQSFCFPHTALAAAQLSSIAEP
>TcWRKY40
MAVEMLDFRNFREREVHEAASATLESVQNLIQLLSQQQQQQQQNNNEGDTNCGSDDAAVNKLKKAVSMFGNTRGHARFRKAPPGSTSPPSLVPKPETQECNKEFHLSDEDFLPVPLNNKLYYPTTSTAAPLPPPTLPQTFIHNNALTFSEHTFPQNKNPSFPSQTLQINNKTDYNSSGFKVWKEPVTSLSSPNSSLTASGLDPCDNKNKAASVLVQNLPAQTPARPPWPSSSSSAKKSCNHGKSDDVSGKCGTPGRCHCSKRKKSRVKRTLRVPAISLKMADIPSDEFSWRKYGQKPIKGSPHPRGYYKCSTVRGCPARKHVERAPDDPNVLIVTYEGEHYHSHAQTQSENTGLVVDP
>TcWRKY57
MDSSYYEEGEGDFNIKEELQAMAMESRSPPLPIEGLQSTRPPPFLTKTYEMVEDPQTNSVVSWSTGNNSFVVWNSHQFSMDLLPKYFKHNNFSSFVRQLNTYGFRKVDPDKWEFANEGFLRGQKHLLKHIHRRRPAQGQGQQQQQQQQQNNNEGDTNCGSDDAAVNKLKKAVSMFGNTRGHARFRKAPPGSTSPPSLVPKPETQECNKEFHLSDEDFLPVPLNNKLYYPTTSTAAPLPPPTLPQTFIHNNALTFSEHTFPQNKNPSFPSQTLQINNKTDYNSSGFKVWKEPVTSLSSPNSSLTASGLDPCDNKNKAASVLVQNLPAQTPARPPWPSSSSSAKKSCNHGKSDDVSGKCGTPGRCHCSKRKKSRVKRTLRVPAISLKMADIPSDEFSWRKYGQKPIKGSPHPRGYYKCSTVRGCPARKHVERAPDDPNVLIVTYEGEHYHSHAQTQSENTGLVVDP
>TcWRKY24
MAVQMMVDYSSSSNSFARMDKDADVREAASAGLESMERLIRLLSQQQYSSASSSSIVESSRNPCNNQMDMDCTNVADVAVTKFKKVVSLLSRTGHARFRRGPNANGSQLSTSFVSSEASMGEPNSSFCNPNGFTSTNNHSRPNDGSENAYGNNSTNSNNTLFHPTPKPLQTARPLLKTQLQPQPQPLSKPQPQPLSKTQPQPQPHPQPQAQPRLLTFPAVQRNFMNPVGSDFIMDSSKPVPPAVDFYGQKKECFTSSPPLSTTNSFMSSITGDGSVVSTDRPPSSSSSIPVPHVLLSSGKPPLSQSKKRCHGKSDDATNGSKSCGPTGRCHCSKRRKSRVKRTIRVPAISVKMADIPPDEYSWRKYGQKPIKGSPHPRGYYKCSSIRGCPARKHVERAVDDSTMLIVTYEGEHNHSQSISENTGLVVNP
>TcWRKY38
MLRNNSYLKFENSMSCTPTLSSTKSFMSSLSMDGSVANEKSLLPYHHQLMQTSQEETLLSSSKRKCSGKGDEAGGGKCRSSGRCHCSKRRKLRVKRSIRVPXXXXXXXXXIPPDDYSWRKYGQKPIKGSPHPRGYYKCSSVRGCPARKHVERCLEDPAMLIVTYEGEHNHSRKLSGSPNLVMHT
>TcWRKY44
MASGLILKERMTDLINTSLSLNMDRQRDRDAQEMTRAGIESAQRMLCIVSQQQQHLHQQHQEQIEQEFSSVAQEALSKFNKVVSILSRTGHARVRRGPVRSYSTARLGSENIFMDRSNLLQLDSVSDPNASTSIYTASSSDFALSQCVKQFRPCQSSSSAVLTADTITNRHPQLHQQMHYPQLQLQHICSQAEMFRNAYMKLENSHCHNSCTPTLSSTKSFMSSLSMDGSVANDKQMVQYQSIVPAQERIPGTSSKRKCSGKDESGKCGSTGRCHCSKRRKLRVKRTVRVPAISSKLADIPPDEFSWRKYGQKPIKGSPHPRGYYKCSSMRGCPARKHVERSLEDPSMLIVTYEGEHNHSRLLSGSSNLVVHP
>TcWRKY51
MGEQGFEFPVSQAFLSPEAALLLKARCLEGKQAQMESSSDFVLLNGAEERDDQRMGSSDRDPLLIPTQLPRPFAKTKEQSXXXXXXXXXXYAFKTRSETDIMEDGYKWRKYGKKCIKNTPNPRNYYKCSYNNCKVKKRVERDAHDKGIVITTYEGKHNHESPSVVYYVGKPPVVVAQQHQALTLEHYPQIMFLSGISF
>TcWRKY55
MIREWALLIETHCLSQHSFLGHSQKXXXXXXXSERGVRYAFKTRSETDIMEDGYKWRKYGKKCIKNTPNPRNYYKCSYNNCKVKKRVERDAHDKGIVITTYEGKHNHESPSVVYYVGKPPVVVAQQHQALTLEHYPQIMFLSGISF
>TcWRKY34
MDPWGLGSNDGSLNFHESFNSLLWDQAENTPALNPNESVSSNQSFSFYPPVWDKDQYWAHFFQDGFAENHEKREEISGGGSRSSNPAMAPYSGCSTHSGVEEQESEIFGPEEQQSGVSDNNGSKKSSEGEIVDSKSETKKRKRNAEKGPKYAFKTKSSTDTLDDGFKWRKYGKKTIKSSPHPRSYYKCSENNCGVKKRVERDPSDREVLITTYEGNHNHKSPCPTEIYCITDPMLAQPYPLILVMNEGLRPYIVSNAYH
>TcWRKY49
MAPYSGCSTHSGVEEQESEIFGPEEQQSGVSDNNGSKKSSEGEIVDSKSETKKRKRNAEKGPKYAFKTKSSTDTLDDGFKWRKYGKKTIKSSPHPRSYYKCSENNCGVKKRVERDPSDREVLITTYEGNHNHKSPCPTEIYCITDPMLAQSYPLILVXXXXXXXXXRPYIVSNAYH
>TcWRKY11
MERLSNVNGINPIPMQTMFIQQQQHQHQQDLAFNESVQFEPHNFMPRNGFNHSDHCFNDKDMLNQGDHAYGGHVQCSSSSSLISPSSGYNIHTNFAGCARSIIPDLSPQATQSFEEDFHPTAPNTNADVIGDPKNMNSLWSSSGKVKTKVRRKLREPRFCFQTRSDVDVLDDGYKWRKYGQKVVKNSLHPRSYYRCTHNNCRVKKRVERLSEDCRMVITTYEGRHTHSPCDDTQSSENDYLKSF
>TcWRKY46
MTETSEENNFSPMNPFVSAECVQGFFLHQSTPRQLNSINPFEDFRRNDVPAEEDLQFASHSDNNSDYSFLRPTYSPTTQFKVSHVDGKTRICEEAFLNCTGYDADQPGFHTVDHHDFGCADPSEFEIERCEDSPISNVLNVKEISKRTEGVKSLSNFWWGGASASCVKMKKVKIRRKLREPRFCFQTMSEVDVLDDGYKWRKYGQKVVKNTHHPRSYYRCTQNNCRVKKRVERLADDPRMVITTYEGRHTHSPCTDTQSEQADFLNSL
>TcWRKY17
MSQTVATSTNFDLFQSASTNYNTCSSEGLAFSTSSHQNPLNWGGTTTEFMMAQPTNGNTNSFFPGLRRSETFLPQPCFTQQGYGEQVHTNTTQQHQTPEFWKPTWSSQALMKDNEEVTMRRDFNFPFSGSFTDHPKSSADVQPLNALHGQYFSAAGDGHTSEPSEKRQSEENNETQNVKDNSTKPRSKAEKKIRRPRYAFQTRSQVDILDDGYRWRKYGQKSVKNNVYPRSYYRCTYQTCNVKKQVQRLSIDPGIVVTTYEGIHMHPSEK
>TcWRKY56
LDDGYRWRKYGQKSVKNNVYPRSYYRXXXXCTYQTCNVKKQIQRLSIDPGIVVTTYEGIHMHPSEKSMESF
>TcWRKY7
MAGQQPDPKSEPTRAWHEQFAAAYPSFPSYTRLHQYICTTSPPVEVQYHAHGTASPVMEFPFLREESYYPTHPSATSLPQQYFHSPSSSAAHFCIHQYPTSTYTVPPTPNSSSHESTGGKETLKTGGEAEPPVQEISAENKPLISETKKQSKLGRKKGDHEPRFAFMTKSIDVDLLEDGYRWRKYGQKAVKNSRYPRNYYRCTNTNCCVKKRVERSCEDPSMVITTYEGRHSHHSPALVLPRSQLPHVFRAPIHANAHANANAYSTHHHIIPPSSHSACTIDQVRAATILLLSKLVQFEACTRRHDFLVPIASSIPRAGQGSTPSIFTSREQTP
>TcWRKY8
MAGQQPDPKSEPTRAWHEQFAAAYPSFPSYTRLHQYICTTSPPVEVQYHAHGTASPVMEFPFLREESYYPTHPSATSLPQQYFHSPSSSAAHFCIHQYPTSTYTVPPTPNSSSHESTGGKETLKTGGEAEPPVQEISAENKPLISETKKQSKLGRKKGDHEPRFAFMTKSIDVDLLEDGYRWRKYGQKAVKNSRYPRNYYRCTNTNCCVKKRVERSCEDPSMVITTYEGRHSHHSPALVLPRSQLPHVFRAPIHANAHANANAYSTHHHIIPPSSHSACTIDQGLLQDIVPLPPGMRK
>TcWRKY13
MAGEQPRENEMWNMAADIQSAMFADDAKPLTASVSASDSGWNVNSGSNRELIYHGASTEETPHQSHGGLIYGPSSGWNMSMDNTGSSAGQGQGLSHFMDIDVGFDSSYSSFTQILQSGLQMDASDYNSLSRSMGIGRDSVQFSDYNNSNSNPVSSDDIAQSSHAPFDFASSSLIEAGEAHYVPTTPNSSLSSSSAEGNDEATVASAKEPATTTDQGDQAPAPAADQDQESQDNNPSADSKKVSKPRKKGQKRNREPRFAFMTKSDVDHLEDGYRWRKYGQKAVKNSPYPRSYYRCTYSKCSVKKRVERSYEDPSVVITTYEGQHTHQSPALLRSSAAQLGGGAPGGGGGGGSDIHGLHSNTSAFTQSPFDFPLHQMMVQVPPRTNAAFFDHIQHQDLQRQQLLQPGAPSPHPALQQRSQSLPQPAPNLADYGLLQDIFPSGMRKLS
>TcWRKY58
MTKSDVDHLEDGYRWRKYGQKAVKNSPYPRSYYRCTYSKCSVKKRVERSYEDPSVVITTYEGQHTHQSPALLRSSAAQLGGGAPGGGGG
>TcWRKY18
MDNSCGGYNESVNMFSSCNSDFVNMTQQFFGNTIANSRSSWKSQPEEREEFGKASYYPPEELISPNHFSFVDFTSSAIPSSIQANKGSKVNAKAEQPPEKNISSVNEVFPPTTSDISTRSGSKADRKMRKPKYAFHTKSQVDILDDGYRWRKYGQKAVKNNRFPRSYYRCTHQSCKVKKQVQRLSEDQSIVVTTYEGAHTHPYEKTNDNFDHILRQLQFRPTFI
>TcWRKY28
MTKSDVDNLEDGYRWRKYGQKAVKNSPFPRSYYRCTNNKCSVKKRVERSSEDPGVVITTYEGQHSHHSPAMLRGTSSLESHSHSHSHSHFLLDEQRLACPFPQTPFRIPTPMMTPQQQVPAAPPTSFIPHPQHFSLNPPPPRPQHTHLPQIDHGLLEDIFAPPGMRKN
>TcWRKY6
MGGLSDMKSGRFDRLMGIDLSVKLEQESSVNPHGDDAAHNNMIEKDFFSSQDGTGRLSFRLLPNDNEAKGYKAQELMTSDDDDDDAAAAHGRPPKNVSTGLQLVSLQRNTASDRSTVEDCASPTHSPQSSDRDSMDPHPKNEVGVLQRELARMNEENQKLKYMLNHITNNYTNLQMHLTSLMHQSRQSHNTHPEQITSQKEEQKVEIPAENEFLLQKQFLETQDPSTKRGREDSHMSEDNDEGASKSVRMLDHMDNMKSTHNHKNHDSSLKGNETPDRTASPAHSLSSHENELHTDTTEGSLERRPSGWVPNKMQKIVDQSEATIRKARVSVRARTESPMISDGCQWRKYGQKMAKGNPCPRAYYRCTMSAGCPVRKQVQRLAEDRSILITTYEGNHNHPLPPAATAMASTTSAAASMLLSGSSTSTHNVGLTAATLMAGGLMPCNPTAGATASISASAPFPTITLDLTQNPNQLPPGHMGFHPRAMQALPFGGGLGIPAPQFFGGTVLPQGYGQQPIYNNNNSNNSMFAPLAGQQQQQLRGIPMPMGMVPNTGGGVTAATPLRFINGGQGQPTPSSLADTVSAITADPNFTTAIAAAISSLLNNNANANPSANYSQQPAPLAARNDHQQ
>TcWRKY61
MGGLSDMKSGRFDRLMGIDLSVKLEQESSVNPHGDDAAHNNMIGKDFFSSQDGTGRLSFRLLPNDNEAKGYKAQELMTSDDDDDDAAAAHGRPPKNVSTGLQLVSLQRNTASDRSTVEDCASPTHSPQSSDRDSMDPHPKNEVGVLQRELARMNEENQKLKYMLNHITNNYTNLQMHLTSLMHQSRQSHNTHPEQITSQKEEQKVEIPAENEFLLQKQFLETQDPSTKRGREDSHMSEDNDEGASKSVRMLDHMDNMKSTHNHKNHDSSLKGNETPDRTASPAHSLSSHENELHTDTTEGSLERRPSGWVPNKMQKIVDQSEATIRKARVSVRARTESPMISDGCQWRKYGQKMAKGNPCPRAYYRCTMSAGCPVRKQVQRLAEDRSILITTYEGNHNHPLPPAATAMASTTSAAASMLLSGSSTSTHNVGLTAATLMAGGLMPCNPTAGATASISASAPFPTITLDLTQNPNQLPPGHMGFHPRAMQALPFGGGLGIPAPQFFGGTVLPQGYGQQPIYNNNNSNNSMFAPLAGQQQQQLRGIPMPMGMVPNTGGGVTAATPLRFINGGQGQPTPSSLADTVSAITADPNFTTAIAAAISSLLNNNANANPSANYSQQPAPLAARNDHQQ
>TcWRKY5
MKREGFDRLMGIDLSVNLAENSNDDGNQDDNRKIAKDWLGFSLLPNHRDNEAKEYKARDLLTSHLPPATAAAEDNHLDPVANVSGGLQLATVQRNTASDRSTVEDCVSPVHSPRSSDRDSMDPDPKNEVTMLQRELTVMNEENLKLKFMLSHISNNYTNLQMQLASLMQQTLHSDHAVPQQVSSESEEAKGRNPIRTLTEKVGEVAQEKTALVLHSQRQFVEIGDPSRHSSSDAHEDSHASQSTRIRATGDHEEEASKPLRTVNHTDNKKPTKDHNHHESSLKGDETPDRTASPDHSLNSHENEVHTHTRESSEDRRPSGWASNKMQKIVDQCEGSIRKARVSVRARTESPMISDGCQWRKYGQKMAKGNPCPRAYYRCTMSAGCPVRKQVQRLAEDRSILITTYEGNHNHPLPPAATAMASTTSAAASMLLSGSSTSTHNVGLTAATLMAGGLMPCNPTAGATASISASAPFPTITLDLTQNPNQLPPGHMGFHPRAMQALPFGGGLGIPAPQFFGGTVLPQGYGQQPIYNNNNSNNSMFAPLAGQQQQQLRGIPMPMGMVPNTGGGVTAATPLRFINGGQGQPTPSSLADTVSAITADPNFTTAIAAAISSLLNNNANANPSANYSQQPAPLAARNDHQQ
>TcWRKY29
MGGLSDMKSGRFDRLMGIDLSVKLEQESSVNPHGDDAAHNNMIEKDFFSSQDGTGRLSFRLLPNDNEAKGYKAQELMTSDDDDDDAAAAHGRPPKNVSTGLQLVSLQRNTASDRSTVEDCASPTHSPQSSDRDSMDPDPKNEVTMLQRELTVMNEENLKLKFMLSHISNNYTNLQMQLASLMQQTLHSDHAVPQQVSSESEEAKGRNPIRTLTEKVGEVAQEKTALVLHSQRQFVEIGDPSRHSSSDAHEDSHASQSTRIRATGDHEEEASKPLRTVNHTDNKKPTKDHNHHESSLKGDETPDRTASPDHSLNSHENEVHTHTRESSEDRRPSGWASNKMQKIVDQCEGSIRKARVSVRARTESPMISDGCQWRKYGQKMAKGNPCPRAYYRCTMSAGCPVRKQVQRLAEDRSILITTYEGNHNHPLPPAATAMASTTSAAASMLLSGSSTSTHNVGLTAATLMAGGLMPCNPTAGATASISASAPFPTITLDLTQNPNQLPPGHMGFHPRAMQALPFGGGLGIPAPQFFGGTVLPQGYGQQPIYNNNNSNNSMFAPLAGQQQQQLRGIPMPMGMVPNTGGGVTAATPLRFINGGQGQPTPSSLADTVSAITADPNFTTAIAAAISSLLNNNANANPSANYSQQPAPLAARNDHQQ
>TcWRKY4
MEKGWDVSPKGEQMQRFLAYDDNSRKRRVMEIDLSVRLKEHNDNVDGGDSEINKKGIKLFANNVDKVEIIVDKEEEGAAMKSASLTGDSKIDEKFKFETLHKEVGRMKEINKKLKLDLYEIMNNYQNLQMRLFSFMQQEHQGVNNALPEKTVKESDKVEEESKLVSLSLGTNPSSTKGTKQFAEISGQQTKGLHDHVKGFSLSLDFKDDNTNERNLSPGSNLAQTGGGMIMSEAMDNLVPRQRFSVHPSPEDSFKVKGKEMNDSQGGFFQWNKTINASEPASSIRKARVSVRARCESPTMNDGCQWRKYGQKIAKGNPCPRAYYRCTVAPGCPVRKQVQRCPDDMGVLITTYEGSHNHPLPVAATAMASTTAAAASMFLTGSTSSREAMNSITPYFGKLDLSYASNPSMNTVTLDLTKNPTSQLNPSTSVAGGSSSKSSLSAFPLPFRYPSARTSLISTPHHPNTILHSHNPTQAAPSPNPSNTTHLYYDQRPYHHPYNRPTMSIPRTPTTANYDLASQMFQSRHQTSLDSSHNNPAARTIQEALSRYSPQPLMQNVMSDTSASSTASSNTSATSSVRPYSADRVTSTATATITSDRNFTAALVSAIASIITSQVTQSRGRESSKTNNIVPNSDQRKWGETPPNLAALRAPPRPSESSVLFSAAS
>TcWRKY52
MKSASLTGDSKIDEKFKFETLHKEVGRMKEINKKLKLDLYEIMNNYQNLQMRLFSFMQQEHQGVNNALPEKTVKESDKVEEESKLVSLSLGTNPSSTKGTKQFAEISGQQTKGLHDHVKGFSLSLDFKDDNTNERNLSPGSNLAQTGGGMIMSEAMDNLVPRQRFSVHPSPEDSFKVKGKEMNDSQEGFFQWNKTINASEPASSIRKARVSVRARCESPTMNDGCQWRKYGQKIAKGNPCPRAYYRCTVAPGCPVRKQVQRCPDDMGVLITTYEGSHNHPLPVAATAMASTTAAAASMFLTGSTSSREAMNSITPYLGKLDLSYSSNPSMNTVTLDLTKNPTSQLNPSTSVAGGSSSKSSLSAFPLPFRYPSAGTSLISTPHHPNTILHSHNPTQAAPSPNPSNTTHLYYDQRPYHHPYNRPTMSIPRTPTTANYDLASQMFQSRHQTSLDSSHNNPAARTIQEALSRYSRQPLMQNVMSDTSASSTASSNTSATSSVRPYSADRVTSTATATITSDRNFTAALVSAIASIITSQVTQSRGRESSTTNNIVPNSDQRKWGETPPNLAALRAPPRPSESSVLFSAAS
>TcWRKY27
LVMEKGWDVSPKGEQMQRFLAYDDNSRKRRVMEIDLSVRLKEHNDNVDGGDSEINKKGIKLFANNVDKVEIIVDKEEEGAAMKSASLTGDSKIDEKFKFETLHKEVGRMKEINKKLKLDLYEIMNNYQNLQMRLFSFMQQEHQGVNNALPEKTVKESDKVEEESKLVSLSLGTNPSSTKGTKQFAEISGQQTKGLHDHVKGFSLSLDFKDDNTNERNLSPGSNLAQTGGGMIMSEAMDNLVPRQRFSVHPSPEDSFKVKGKEMNDSQGGFFQWNKTINASEPASSIRKARVSVRARCESPTMNDGCQWRKYGQKIAKGNPCPRAYYRCTVAPGCPVRKQVQRCPDDMGVLITTYEGSHNHPLPVAATAMASTTAAAASMFLTGSTSSREAMNSITPYFGKLDLSYASNPSMNTVTLDLTKNPTSQLNPSTSVAGGSSSKSSLSAFPLPFRY
>TcWRKY3
MEGERSDACHEGWQTKRSLAEESVNDDNDGVNGINYSKKRARDGRMNTVMGIDLCVKLEEENGCGGESGIKEKAKRNFVDNLNQVRNKGEPVEAYEGIRDREKPFFRVSKSVSDSEIVEKSKLESLHKEVDRMKEENSKLKLALSMLMNNYQNLQMHPLIQQWQQRQKNVQQQETPKESAKREEESKLVSLSLGLNPSSTKATKEETAREETGKEVVKMAGQHTVGSQEHLKGFSLSLNFKDDETSEETNEEISVSPRNSPSESGGGLIKSESMNIPAVGDEQFHAHRSPESSCRVKEEEMDHVFSQSNKAIKTSHDADQNSEAATRIRKPRVSVRARCEAPTMNDGCHWRKYGQKIAKGNPCPRAYYRCTLAPGCPVRKQVQRSPEDMTTLVTTYEGSHNHPLPSAAIAMASTTEAAASMLLSGSTSSMEAMNVNNPYLSRLSLEQCFASNPTISTANSFPTITLDLTTNPTSQLKSLPPTFPLPFRYPHAGTNFLSTPHQPSEHSLSAAPSLNPWNNTHIYYGQPTPNHPYTSRPDSSIIAAATTAEKHHPDRKMLQSHHQISVDSSLNINPAARAIQEALSRYSCQTLNQNVMAGTSARSTSTSSDQHSLADTVTAAITTDPNFTVALINAVASIIGRQGSHSNGGANNAVNGIEPNCDKGKCGESVMDLAAPATLKASPHSPRPNILFSPTS
>TcWRKY60
MEGERSDACHEGWQTKRSLAEESVNDDNDGVNGINYSKKRARDGRMNTVMGIDLCVKLEEENGCGGESGIKEKAKRNFVDNLNQVRNKGEPVEAYEGIRDREKPFFRVSKSVSDSEIVEKSKLESLHKEVDRMKEENSKLKLALSMLMNNYQNLQMHPLIQQWQQRQKNVQQQETPKESAKREEESKLVSLSLGLNPSSTKATKEETAREETGKEVVKMAGQHTVGSQEHLKGFSLSLNFKDDETSEETNEEISVSPRNSPSESGGGLIKSESMNIPAVGDEQFHAHRSPESSCRVKEEEMDHVFSQSNKAIKTSHDADQNSEAATRIRKPRVSVRARCEAPTMNDGCHWRKYGQKIAKGNPCPRAYYRCTLAPGCPVRKQVQRSPEDMTTLVTTYEGSHNHPLPSAAIAMASTTEAAASMLLSGSTSSMEAMNVNNPYLSRLSLEQCFASNPTISTANSFPTITLDLTTNPTSQLKSLPPTFPLPFRYPHAGTNFLSTPHQPSEHSLSAAPSLNPWNNTHIYYGQPTPNHPYTSRPDSSIIAAATTAEKHHPDRKMLQSHHQISVDSSLNINPAARAIQEALSRYSCQTLNQNVMAGTSARSTSTSSDQHSLADTVTAAITTDPNFTVALINAVASIIGRQGSHSNGGANNAVNGIEPNCDKGKCGESVMDLAAPATLKASPHSPRPNILFSPTS
>TcWRKY16
MIMEEGSDTSPEDKRVKRSLAEDLVDYDNQHGVVSRKRRAMQGRFDRVMEIDLSVKLEEENGDGGESRVKKKGIRILANGLDKVNSTIVQDEQEGEPMESYEGIHDKKKPLLRVSTTSVSDSEINEQSKIQSQSNMNAQGDTSITMGDCNSPQQPIVGSQLESLHIEVGRMNEENRRLKLALSEIMSNYQNLQMHLFRVMQQEESNAQPEETPKESEKWEEESELVSLSLGTNPSAKVSKEETAGGKSGKEVIEISGQQGKGSQEHLKRFSLSLDFKDEDTSEENNEEITVSPRNSPAKSESGLIKRDSMNISVVGNEQFHAHRSPEIISRVKDAVIDNRQEGFWHSNKAVKTSHDAVDNSEVAPPIRKARVSVRARCEAPTMNDGCQWRKYGQKIAKGNPCPRAYYRCTVAPGCPVRKQVQRCPDDLAILITTYEGSHNHPLPIAATAMASTTAAAACMLLSGSTSSMEAMNVNNPYLSRLSLEQCFASNPTISTANSFPTITLDLTTNPTSQLKSLPPTFPLPFRYPHAGTNFLSTPHQPSEHSLSAAPSLNPWNNTHIYYGQPTPNHPYTSRPDSSIIAAATTAEKHHPDRKMLQSHHQISVDSSLNINPAARAIQEALSRYSCQTLNQNVMAGTSARSTSTSSDQHSLADTVTAAITTDPNFTVALINAVASIIGRQGSHSNGGANNAVNGIEPNCDKGKCGESVMDLAAPATLKASPHSPRPNILFSPTS
>TcWRKY1
MFMINLMSSSYHSLQMQIFQHQEEYLRLSPKSMGKTLKLGIDSAEDVNNGIMNHNINSSSSEEISESSLQTNSKNMPDDLHLPSKKRKINYVLEQRERENENSCRDEDLPNKKGSGFQQAVAVSKKIMSAHSRTKTTKERLSEGRQWRKYGQKMTLNNPWPRSYYRCAMGPCCPVRKQVQRSAQDPSIMNTTFKGQHNHLVKPVAMAALDITASDQFQVANSSATFIAGNQIHFPSSIATISSTGSSSTITLDLTQNPQGFLTQDS
>TcWRKY25
MFSLTSMDKITQTTDEMDHQKNEILAQLNHVSKENQKLMFMINLMSSSYHSLQMQLFQHQEEYLRLSPKSMGKTLKLGIDSAEDVNNGIMNHNINSSSSEEISESSLQTNSKNTPDDLHLPSKKRKINYVLEQRERENANSCRDEDLPNKKGSGFQQAVAVRKKIMSAHSRTKTTKERLGEGRQWRKYGQKMTLNNPWPRSYYRCAMGPCCPVRKQVQRSAQNPNIINTTFKGQHNHLLKPVAMAALDITASDQFQVANSSATFIAGNQIHFPSSIATISSTGSSSTITLDLTQNPQGFLTQDS
>TcWRKY36
MDQCKNELLAELNRISKENQKLMVTIQLMSTNYHSLQTQLIKLQEDYKRSSLKSMAKTLKLGMEVEGDCINGGCTRQVMDYSVDSSSALSDNSENKSRDDLELDLPCKKRKVNNVVEQKCNGNESSSTNGVSLNKKIHVAVVPTPKKIINVVTKSEVTTVSDGCQWRKYGQKMTRNSRWPRAYYKCAVPSCAVKKQIQRCAEDPTMLTAIYEGEHNHLLSPVAMAAMNTSSNDELPFPASIATISSMGSSPTITLDLTNNLNPNLQGYLLDPQGQLSMDSVAYANADPNYNTAALAVAIAASLIKLGTPLQGMCS
>TcWRKY47
MDQCKNELLAELNRISKENQKLMVTIQLMSTNYHSLQTQLIKLQEDYKRSSLKSMAKTLKLGMEVEGDCINGGCTRQVMDYSVDSSSALSDNSENKSRDDLELDLPCKKRKVNNVVEQKCNGNESSSTNGVSLNKKIHVAVVPTPKKIINVVTKSEVTTVSDGCQWRKYGQKMTRNSRWPRAYYKCAVPSCAVKKQIQRCAEDPTMLTAIYEGEHNHLLSPVAMAAMNTSSNDELPFPASIATISSMGSSPTITLDLTNNLNPNLQGYLLDPQGQLSMDSVAYANADPNYNTAALAVAIAASLIKLGTPLQGMCS
>TcWRKY21
MDQHKIELLAQLNRVSKENQKLMFMIKIMSRNYQNLQKQLMEQQDDFKRFSLKSMAKTLKLGTDIEQDSIDKRSTPEDYSSALSDSSEDKNCKSSDMDDLQLMLPCKKRKANYLVDRNENGNESSLNKKAHVAVAPGQKKIITLRTKSEASVVSDGCQWRKYGQKNTRNNQWPRAYFRCAVTACPVKKQVQRCAEDPSMLSTIYEGEHNHLLSPVAMGIMNASSNHELQFPASIARISSMGSSPTITLDLTNNHVPNDDGLHIDSLQKRSNPLYNRNMQGSDGYSQLLPDQSTSSKVDPNYTAALAVAVAASIIKMGTTVQTMNTQYYSKDFIRNTQELFPK
>TcWRKY45
MDDLQLMLPCKKRKANYLVDQNENGNESSLNKKAHVAVAPGQKKIITLRTKSEVTVVGDGCQWRKYGQKNTRNNQWPRAYFRCAVTACPVKKQVQRCAEDPSMLSTIYEG
>TcWRKY10
MEYHKNEHMAELKRIRSENQKLKSMINLMYNNYETLQAQLISQQEEYLKSSPDSMNRLKLRLGIAEETNASTHVPQGMDCSLDSSITRFESSQEKESKSSMENHLLPSKKRKINYELEQSTNADGNSCLNEDLQNKKPQISGESSDYPPVTQPKKILTMRTRSEATTVSDGCQWRKYGQKMTRHSLWPRAYYKCAAPYCPVRKQVQRCTQDPSMLNTTYEGEHNHLLSPVAMATMNAMSHRLHVPETSAGLIGDSDLPFSASISSMGSSPTITLDFTNNANPGSRYPNPMSNQSVHPQQGSDNFLQYSSPLSNMNYSQSGLDRMASIRANPKFSAALAAVIAESMLKLGAPDKLRL
>TcWRKY50
MRTRSESTMVSDGCQWRKYGQKMTRNSLWPRAYYKCAAPHCPMKKQVQRCSQDPTIVNTTYEGEHNH
>TcWRKY31
MNAVQALMSPTTGTFPLLPFSFESSGTTPSNVSKDEERDSSGFAFKPFADSNPNSHMQPFGNLASFSYGQHQALKGVQDESQMWSIPDFKKAKESMADELSARQVPGGTGLQDTSLDVAPLQAVSLKQQQETQTSNQFSEVNRTVHVIERRTEDGYNWRKYGQKHVKGSEYPRSYYKCTHPNCPTKKKVERSLDGHVTEIIYKGVHSHPKPQPTRRMGAARLVHEEGENAEGSAAIVKVEGGSSWGNNLKVNDDSNYSQGWKSEGLERSSSASVVTELSDPSSTQPGQTSSHLESSGTPEHSSISASEDDDVRTQADKFLGDDADEDESDSKRRKKEQSASDIIGATRTIREPRVVVQTTSDIDILDDGYRWRKYGQKVVKGNPNPRSYYKCTNAGCPVRKHVERASHDAKAVITTYEGKHNHDVPAPRNSSHSNAGLGNGPSAPILQNNVTSVTNAMPLTGTQPQGTVSHFDRHPDHNNDCAKNYVFGRLANESLNSQDGGVGVSNQVMGMGTSLLAFGLDNRHGERQQTSGMTNSFSMQINSANQGFAGTNFNTSIQSYLGQSNERDVGLIRPKEEQKDNFFYEGSLQ
>TcWRKY26
MDDHHHQQQQQQNQGNSTCNNKTMISSSSSSYYMDYQPESPASSFLNEDLDMNSTSSFSELLGGGFFESFSAEKETDNNGNGGSFAERRLRFKSTPPSSLPIMPRSPYFSIPPGLSPTTLLDSPVLLSSSLALMSPTTGTFPLLPFSFESSGTTPSNVSKDEERDSSGFAFKPFADSNPNSHMQPFGNLASFSYGQHQALKGVQDESQMWSIPDFKKAKESMADELSARQVPGGTGLQDTSLDVAPLQAVSLKQQQETQTSNQFSEVNRTVHVIERRTEDGYNWRKYGQKHVKGSEYPRSYYKCTHPNCPTKKKVERSLDGHVTEIIYKGVHSHPKPQPTRRMGAARLVHEEGENAEGSAAIVKVEGGSSWGNNLKVNDDSNYSQGWKSEGLERSSSASVVTELSDPSSTQPGQTSSHLESSGTPEHSSISASEDDDVRTQADKFLGDDADEDESDSKRRKKEQSASDIIGATRTIREPRVVVQTTSDIDILDDGYRWRKYGQKVVKGNPNPRSYYKCTNAGCPVRKHVERASHDAKAVITTYEGKHNHDVPAPRNSSHSNAGLGNGPSAPILQNNVTSVTNAMPLTGTQPQGTVSHFDRHPDHNNDCAKNYVFGRLANESLNSQDGGVGVSNQVMGMGTSLLAFGLDNRHGERQQTSGMTNSFSMQINSANQGFAGTNFNTSIQSYLGQSNERDVGLIRPKEEQKDNFFYEGSLQ
>TcWRKY53
MQPFGNLASFSYGQHQALKGVQDEAQMWSIPDFKKAKESMADELSERQVPGGTGLQDTSLDVAPLQAVSLKQQQETQTSNQFSEVNRTVHVIERRTEDGYNWRKYGQKHVKGSEYPRSYYKCTHPNCPTKKKVERSLDGHVTEIIYKGVHSHPKPQPTRRMGAARLVHEEGENAEGSAAIVKVEGGSSWGNNLKVNDDSNYSQGWKSEGLERSSSASVVTELSDPSSTQPGQ
>TcWRKY12
MAGSDDNNKMGFIDWGPIHSPTTLFSAMMAEDFNSRPLSQLLSMDSSLIQEQKLKPLSPASINCRNKSIDQVDPFNVSGGIITTISAATTNSGSALGCFGQAQKPPSRGGLSERLAARGGFNAPRLNTARFKSVSTLSSPNGVRSPYLTIPPGLSPTTLLDSPVLLSNSQVEQSPTTGTFPLPPLFYESGETSPPNSGLDGLREKVNENGDSGSFAFKPYVKSSSSSCLSPLGGLAAFCPSQQQALAGFQVQAESLSRFDNSQYQVQGLAQSQSQSHAQGQVQPYSQVQTEAYIQADAPTQIQAHGQDVVCAETKARAQVYAQDESQPQIQAQSNFQAQALAQLWVQAAPISMRTREPFQHSLPESAVSNSVLDDVKYVAPLQVIRHGFASQQTTTTEDGEQKQVADTQMQLAEGDQKGPAPQVIIGRHSEDGYNWRKYGQKLVKGSEYPRSYYKCTHPDCQMKKKVERSLDGQIAEIVYKGAHNHSKPLPGRRSAVGAAHVIHEGVDSTDGSSSNIKVEGGNVWRNRELGPLKDKDGTDSSKPWKNEHLERSSSASVVTDLSDRSSTAQVQSSSHLESLDTPEPSSTLASDDDGEDGGTNGSKSVGDNAYEDESDSKRRKKENETVEIIAASRAIREPRVVVQTTSEIDILDDG
>TcWRKY59
LKQQQETQTSNQFSEVNRTVHVIERRTEDGYNWRKYGQKHVKGSEYPRSYYKCTHPNCPTKKKVERSLDGHVTEIIYKGVHSHPKPQPTRRMGAARLVHEEGENAEGSAAIVKVE
>TcWRKY39
MRTREPFQHSLPESAVSNSVLDDVKYVAPLQVIRHGFASQQTTSTEDGEQKQVADTQMQLAEGDQKGPAPQVIIGRHSEDGYNWRKYGQKLVKGSEYPRSYYKCTHPDCQMKKKVERSLDGQIAEIVYKGAHNHSKPLPGRRSAVGATHVIHEGVDSTDGSSSNIKVEGGNVWRNRELGPLKDKDGTDSSKPWKNEHLERSSSASVVTDLSDRSSTAQVQSSSHLESLDTPEPSSTLASDDDVEDGGTNGSKSVGDNAYEDESDSKRRKKENETVEIIAASRAIREPRVVVQTTSEIDILDDGYRWRKYGQKVVKGNPNPRSYYKCTNAGCPVRKHVERASHDLKAVITTYEGKHNHDVPAARNSNHENAAKSNPNGTSAPAMQANVPSSMTGMQRSVPSQVQNIVSQFDRNLDPRNEFGKHAFYGKVMDESLRLQEKNAATLDLRMGAGMNFRMFGLDNNLCEKQQIAGGRHSLPMQMHVPTNHGLPGFERNTGKPMMPLQSYFGQATENDMRLLRPKEEAVDDTGSRNPLSMHYSPNSSLYHQIMGRLQMGP
>TcWRKY20
MEIGEGKLRQWDKIRALDLDKCVRNEVNHGCQLARELETKLSSTEGTDLYQLLLSSSAQIVATFSKALEMLDFNSNPGSFDWQGGLRVVLGKHGEGFQGSSKPLQILPMKENRNSSPRSGARSSASGSPLSEMSEGSPVRSLAVSAMLKETESGGNSENVPASNNERREISRKRKSLPRRTMRIPANNSEPGNDIPPDDGHTWRKYGQKDILGAQHPRSYYRCTHKNDLGCLATKQVQRADDDPSFFEITYRGSHTCHIDHRVIQIQLPFSIGSNTNSNSGTSNTLVFGTECNLQSNTSTVHGLPPTQLHASSSHASTPWFGGGACKVENESSDSFGKSPAASTMFPYSHNLLHIEESPAHNTMQHLSRTARISVSPFRNQGGNDQGENSTEIITQQHNGFSTIPEGELGWPNFSQIFSSPATPESNYIPAPTAVMPLMNATTYGQQLLPSESDLTDVVSGHTSAADSPMLDMDTFSMFNTVNFDSLFQFERSDPF
>TcWRKY32
LIRWIHLMFWVVLLLLLVRLLLILDRPWVVLDRHKNYCLGGACYRDWLPEDSPRLNTTQFKSLSTLSSPSGVISPYLTIPPGLSPTTLLDSPVLLSNSQVEQSPTTGTFPLPPLFYESGETSPPNSGLDGLREKVNENGDSGSFAFKPYVKSSSSSCLSPLGGLAAFCPSQQQALAGFQVQAESLSRFDNSQYQVQGLAQSQSQSHAQGQVQPYSQVQTEAYIQADAPTQIQAHGQDVVCAETKARAQVYAQDESQPQIQAQSNFQAQALAQLWVQAAPISMRTREPFQHSLPESAVSNSVLDDVKYVAPLQVIRHGFASQQTTTTEDGEQKQVADTQMQLAEGDQKGPAPQVIIGRHSEDGYNWRKYGQKLVKGSEYPRSYYKCTHPDCQMKKKVERSLDGQIAEIVYKGAHNHSKPLPGRRSAVGAAHVIHEGVDSTDGSSSNIKVEGGNVWRNRELGPLKDKDGTDSSKPWKNEHLERSSSASVVTDLSDRSSTAQVQSSSHLESLDTPEPSSTLASDDDGEDGGTNGSKSVGDNAYEDESDSKRRKKENETVEIIAASRAIREPRVVVQTTSEIDILDDGY
>TcWRKY9
MEGGNNVNRKPDLCPGDPENQQQKSLDAEKSSFEMENDADDCLTRYPFEENGDKTGSGMTSSGGFNSKKFGGSFAERLAARTGGDNPRLNSNTARFKAMPPSSLPIPRSPCLTIPPGLSPTTFLDSPVLLSNSLVEPSPTTGAYSLPPFFFESVAACDSPSISSDVSNNGIEDGNSTSFVFKPYPKSGNNSSLSPLGGLATFGSSYEQAQTQCQPQTQSQSQSQTQSQLQSQTQSWTTTAFAAEKEFVLNPPPERPAASTTADGPLYAVPLQAIPSHAATGQPTSLQEQQRQNSSMQTHSSEVDQNVSVPLAVAEKPSEDGYNWRKYGQKHVKGSEYPRSYYKCTHPNCQMKKKLERSHDGQITEIIYKGVHDHPKPQPSRRSAVGVTHVSHDEEDINEGFGASVKIEDPSSNMQGQTSSHLESTGTPEISSISASDDDGEGGGKLLGEDADEDESDSKRRKKENSTVDVIAASRTIREPRVVVQTTSEIDILDDGYRWRKYGQKVVKGNPNPRSYYKCTNAGCPVRKHVERASHDPKAVITTYEGKHNHDVPAARNSSHSIHDNSGTGNTQPSTARQNNFVAPNNCIARPVSQVQDTLPQFERHPEQTYMFERLADGSLNSQERSAGILGKFAFDNSIRHNERLQSTQISPTVSTQLHSSMSLGIAGAGLHSGRRAVPFPTFFGQPKEKDMELVRAKEETPENFSFEGSLPVNRSSNSSVYHQSMGRLLMGP
>TcWRKY22
MEGKEKRSAMGKGAGGGGLLLTKPAPSRPPLALPPRTEAVLAPGPMSLVSSFFAEHDPDSECKSFSQLLAGAMASPPARDNTNRSNNDIKPSVPSSQTSGPTSSSSAKFKCMPPASIPIPRPPFLTLPHGLSPSTLLDSPMLLTNSQVEPSPTTGNFPLAPIKQENADKESGSSFVFKPYPKGPFEVSHQQVLAQIQAQAQAQAQVQAHTASFLPPDMPSIPSSKSLQTSSYVGANVATSTAIPPEKKTESHLQTKNIVGSSSKESNRIVSVSSPPVLVEKPSADGYNWRKYGQKQVKGSEYPRSYYKCTHPNCLVKKKVERSQNGQVTEIVYKGEHNHPKPQPTRRMAIVSHHYHSNSGQDSGGGDTRAKGNRSSLGFSGDPGGRSEKNADGSDPSTSMKINNTGNNSREQSSGSSDGADDGNDNEPDSKRSKKEKKAKEVIAVAPLRTIREPRVVVQTRSDVDILDDGYRWRKYGQKVVKGNPHPRSYYKC
>TcWRKY37
MLLTNSQVEPSPTTGNFPLAPIKQENADKESGSSFVFKPYPKGPFEVSHQQVLAQIQAQAQAQAQVQAHTASFLPPDMPSIPSSKSLQTSSYVGANVATSTAIPPEKKTESHLQTKNIVGSSSKESNRIVSVSSPPVLVEKPSADGYNWRKYGQKQVKGSEYPRSYYKCTHPNCLVKKKVERSQNGQVTEIVYKGEHNHPKPQPTRRMAIVSHHYHSNSGQDSGGGDTRAKGNRSSLGFSGDPGGRSEKNADGSDPSTSMKINNTGNNSREQSSGSSDGADDGNDNEPDSKRSKKEKKAKEVIAVAPLRTMTIREPRVVVQTRSDVDILDDGYRWRKYGQKVVKGNPHPRSYYKCTNLGCPVRKHVERASNDEKAVITTYEGKHNHDVPAMRHSSHDIVGAISQPQTINTAVSKSVITTVVKSDQIVNKQSAFSRISESKSEERNDTKTESGGVGENAVTIYNSHGGNMQTAAPSSGTPPLLTYPTNEGRSLGDDDNVAGSETAEALRKPKEEQ
>TcWRKY42
MEEGKEFEQKNRMVSKPTPCRPTAFLRESERGSFSQLLAGAMAPSSSPPSLRNVVTVRPKTVRLKPIPPPQGEARDDNCVAAGDDKERIWKQEHEEEEGALNVVFKPLAKLGTRNPLSSLANLGPFGISHQQALAQVQAQAQAQSQSQVQSQPASTPAPVSMSQVLSAARNSAMVLSSSPGFNTHSPQRKTLLKSETKQMTGSSKLAPQGTEHVHQSLPPIPVWDRPSFDGYNWRKYGQKQVKGSEYPRSYYKCTHPNCPVKKKVERSHDGQVTEIVYKGEHNHLKPQPTRRAPLGINPHDREMDSSGAVSGDKTEYIEVNVDQPSPGFYSEPGGRTERLTNNSDPSTSVRGLGNGNGSPEQSFCLSDDGEDLSRAEDEDEDEPNSKRRKKDKKIKDLLTPQRTTREPRVIVQTTEADVLEDGFRWRKYGQKVVKGNPYPRSYYKCTSVKCNVRKHVERASDDPKAVITTYEGKHNHDAPLARNSCQDVAGSSAQLLSRKGTDVVQEKQIQYRIPSFVKVSENTAEREERIHVGVVPMIGNNVQCHVGDMERAFGSDDNFAVSGAMQGFGTEANRRI
>TcWRKY15
MEEGKEFEQKNRMVSKPTPCRPTAFLRESERGSFSQLLAGAMASSSSPPSLRNVVTVRPKTVRLKPIPPPQGEARDDNCVAAGDDKERIWKQEHEEEEGALNVVFKPLAKLGTRNPLSSLANLGPFGISHQQALAQVQAQAQAQSQSQVQSQPASTPAPVSMSQVLSAARNSAMVLSSSPGFNTHSPQRKTLLKSETKQMTGSSKLAPQGTEHVHQSLPPIPVWDRPSFDGYNWRKYGQKQVKGSEYPRSYYKCTHPNCPVKKKVERSHDGQVTEIVYKGEHNHLKPQPTRRAPLGINPHDREMDSSGAVSGDKTEYIEVNVDQPSPGFYSEPGGRTERLTNNSDPSTSVRGLGNGNGSPEQSFCLSDDGEDLSRAEDEDEDEPNSKRRKKDKKIKDLLTPQRTTREPRVIVQTTEADVLEDGFRWRKYGQKVVKGNPYPRSYYKCTSVKCNVRKHVERASDDPKAVITTYEGKHNHDAPLARNSCQDVAGSSAQLLSRKGTDVVQEKQIQYRIPSFVKVSENTAEREERIHVGVVPMIGNNVQCHVGDMERAFGSDDNFAVSGAMQGFGTEANRRI
>TcWRKY35
LWRQRETLMEEGKEFEQKNRMVSKPTPCRPTAFLRESERGSFSQLLAGAMASSSSPPSLRNVVTVRPKTVRLKPIPPPQGEARDDNCVAAGDDKERIWKQEHEEEEGALNVVFKPLAKLGTRNPLSSLANLGPFGISHQQALAQVQAQAQAQSQSQVQSQPASTPAPVSMSQVLSAARNSAMVLSSSPGFNTHSPQRKTLLKSETKQMTGSSKLAPQGTEHVHQSLPPIPVWDRPSFDGYNWRKYGQKQVKGSEYPRSYYKCTHPNCPVKKKVERSHDGQVTEIVYKGEHNHLKPQPTRRAPLGINPHDREMDSSGAVSGDKTEYIEVNVDQPSPGFYSEPGGRTERLTNNSDPSTSVRGLGNGNGSPEQSFCLSDDGEDLSRAEDEDEDEPNSKRRKKDKKIKDLLTPQRTTREPRVIVQTTEADVLEDGFRWRKYGQK
>TcWRKY54
LWRQRETLMEEGKEFEQKNRMVTKPTPCRPTAFLRESERGSFSQLLAGAMASSSSPPSLRNVVTVRPKTVRLKPIPPPQGEARDDNCVAAGDDKERIWKQEHEEEEGALNVVFKPLAKLGTRNPLSSLANLGPFGISHQQALAQVQAQAQAQSQSQVQSQPASTPAPVSMSQVLSAARNSAMVLSSSPGFNTHSPQRKTLLKSETKQMTGSSKLAPQGPEHVHQSLPPIPVWDRPSFDGYNWRKYGQKQVKGSEYPRSYYKCTHPNCPVKKKVERSHDGQVTEIVYKGEHNHLKPQPTRRAPLGINPHEREMDSSGAVSGDKTEYIEVNVDQPSPGFYSEPGGRTERLTNNSDPSTSVRGLGNGNGSPEQSFCLSDDGEDLSRAEDEDEDEPNSKRRKKDKKIKDLLTPQRTTREPRVIVQTTEADVLEDGFRWRKYGQKVV
>TcWRKY33
METSRKEEEEQNGGMVSKPMSSNRPNLTLPVRSSVDWFMNTKGSDASPGPMTLVSSFFNANENENENDPAYSDCRSFSQLLAGAMASPNALSPLLSNSNNNNTNNFGSDSSLIPRSPLFSPSTFLDSPGFFSPTQGAFGISHQQVLAQIQAQAQTQAHPHMQVQTSPFPPLLSSTITATAPLQMEYLVRADGATYGASYQQKVHEQLETKKTSASSELVSLDTEPNYRSLPPTIERPSDDGYNWRKYGQKQVKGSEYPRSYYKCTHPKCLVKKKVERSHDGQVTEIVYKGEHNHSKPQPSRRMAAAAQHYLSGGSDDKNNFLDGKADGTIQVYSGDPSGSNADIADPSTSLLGQGIVQGSPEQSSGSSDDGEEDEDGSRAEDADDNDEADAKRRKKEKKMKGIVAPLRTIREPRIVVQTTSDVDILDDGYRWRKYGQKVVKGNPHPRSYYKCTNLGCNVRKHVERASSDIKAVITTYEGKHNHDVPAAKNSSHDGAGSGAQVRAGSSATTSSSLSKSSNMSLLEQQQQAANCSPLVWTSQSKAEGQGIIGDGHTISDVNTTQQYGGSTQNFSSSSVATNRLNMERPFGNDNGFSFSGAMQGLGTLRPKQEHVTASDATGLFQNFGQALL
>TcWRKY48
METSRKEEEEQNGGMVSKPMSSNRPNLTLPVRSSVDWFMNTKGSDASPGPMTLVSSFFNANENENENDPAYSDCRSFSQLLAGAMASPNALSPLLSNYNNNNTNNFGSDSSLIPRSPLFSPSTFLDSPGFFSPTQGAFGISHQQVLAQIQAQAQTQAHPHMQVQTSPFPPLLSSTITATAPLQLEYLVRADGATYGASYQQKVHEQLETKKTSASSELVSLDTEPNYRSLPPTIERPSDDGYNWRKYGQKQVKGSEYPRSYYKCTHPKCLVKKKVERSHDGQVTEIVYKGEHNPIIQNPNPVDVWLLLLSIIYQVGLMIRTIFWMVKRMELFRFILEIQVEVMQILQIHQHLCWGRVLCKGVLSNHLVQVMMAKRMRMAAGQRMQMTMTRQMLKEGRKRRR
